# Supplementary material for: Mapping of a novel clubroot resistance QTL using ddRAD-seq in Chinese cabbage (Brassica rapa L.)
Source: BMC Plant Biol. 2019 Jan 8;19:13. doi: 10.1186/s12870-018-1615-8 (PMC6325862; doi:10.1186/s12870-018-1615-8)
Supplement: Supplementary file 1 — Indexed primers used for the PCR amplification of genomic DNA collected from parental and F2 lines. (XLSX 13 kb) [file 12870_2018_1615_MOESM1_ESM.xlsx]

## Sheet: RAD韓国ハクサイ
DNA	sample name	Index	I7_Index_ID	index	I5_Index_ID	index2
SF-001	Br_SF-001	N505/R736	R736	TCACGTCG	N505	GTAAGGAG
SF-002	Br_SF-002	N505/R737	R737	TGTGTGTA	N505	GTAAGGAG
SF-003	Br_SF-003	N505/A701	A701	ATCACGAC	N505	GTAAGGAG
SF-004	Br_SF-004	N505/A702	A702	ACAGTGGT	N505	GTAAGGAG
SF-005	Br_SF-005	N505/A703	A703	CAGATCCA	N505	GTAAGGAG
SF-006	Br_SF-006	N505/A704	A704	ACAAACGG	N505	GTAAGGAG
SF-007	Br_SF-007	N505/A705	A705	ACCCAGCA	N505	GTAAGGAG
SF-008	Br_SF-008	N505/A706	A706	AACCCCTC	N505	GTAAGGAG
SF-009	Br_SF-009	N506/R736	R736	TCACGTCG	N506	ACTGCATA
SF-010	Br_SF-010	N506/R737	R737	TGTGTGTA	N506	ACTGCATA
SF-011	Br_SF-011	N506/A701	A701	ATCACGAC	N506	ACTGCATA
SF-012	Br_SF-012	N506/A702	A702	ACAGTGGT	N506	ACTGCATA
SF-013	Br_SF-013	N506/A703	A703	CAGATCCA	N506	ACTGCATA
SF-014	Br_SF-014	N506/A704	A704	ACAAACGG	N506	ACTGCATA
SF-015	Br_SF-015	N506/A705	A705	ACCCAGCA	N506	ACTGCATA
SF-016	Br_SF-016	N506/A706	A706	AACCCCTC	N506	ACTGCATA
SF-017	Br_SF-017	N507/R736	R736	TCACGTCG	N507	AAGGAGTA
SF-018	Br_SF-018	N507/R737	R737	TGTGTGTA	N507	AAGGAGTA
SF-019	Br_SF-019	N507/A701	A701	ATCACGAC	N507	AAGGAGTA
SF-020	Br_SF-020	N507/A702	A702	ACAGTGGT	N507	AAGGAGTA
SF-021	Br_SF-021	N507/A703	A703	CAGATCCA	N507	AAGGAGTA
SF-022	Br_SF-022	N507/A704	A704	ACAAACGG	N507	AAGGAGTA
SF-023	Br_SF-023	N507/A705	A705	ACCCAGCA	N507	AAGGAGTA
SF-024	Br_SF-024	N507/A706	A706	AACCCCTC	N507	AAGGAGTA
SF-039	Br_SF-039	N508/R736	R736	TCACGTCG	N508	CTAAGCCT
SF-040	Br_SF-040	N508/R737	R737	TGTGTGTA	N508	CTAAGCCT
SF-041	Br_SF-041	N508/A701	A701	ATCACGAC	N508	CTAAGCCT
SF-042	Br_SF-042	N508/A702	A702	ACAGTGGT	N508	CTAAGCCT
SF-043	Br_SF-043	N508/A703	A703	CAGATCCA	N508	CTAAGCCT
SF-044	Br_SF-044	N508/A704	A704	ACAAACGG	N508	CTAAGCCT
SF-045	Br_SF-045	N508/A705	A705	ACCCAGCA	N508	CTAAGCCT
SF-046	Br_SF-046	N508/A706	A706	AACCCCTC	N508	CTAAGCCT
SF-047	Br_SF-047	R502/R736	R736	TCACGTCG	R502	ACGCTCGA
SF-048	Br_SF-048	R502/R737	R737	TGTGTGTA	R502	ACGCTCGA
SF-049	Br_SF-049	R502/A701	A701	ATCACGAC	R502	ACGCTCGA
SF-050	Br_SF-050	R502/A702	A702	ACAGTGGT	R502	ACGCTCGA
SF-051	Br_SF-051	R502/A703	A703	CAGATCCA	R502	ACGCTCGA
SF-052	Br_SF-052	R502/A704	A704	ACAAACGG	R502	ACGCTCGA
SF-053	Br_SF-053	R502/A705	A705	ACCCAGCA	R502	ACGCTCGA
SF-054	Br_SF-054	R502/A706	A706	AACCCCTC	R502	ACGCTCGA
SF-055	Br_SF-055	R503/R736	R736	TCACGTCG	R503	AGACGCAC
SF-056	Br_SF-056	R503/R737	R737	TGTGTGTA	R503	AGACGCAC
SF-057	Br_SF-057	R503/A701	A701	ATCACGAC	R503	AGACGCAC
SF-059	Br_SF-059	R503/A702	A702	ACAGTGGT	R503	AGACGCAC
SF-067	Br_SF-067	R503/A703	A703	CAGATCCA	R503	AGACGCAC
SF-101	Br_SF-101	R503/A704	A704	ACAAACGG	R503	AGACGCAC
SF-102	Br_SF-102	R503/A705	A705	ACCCAGCA	R503	AGACGCAC
SF-103	Br_SF-103	R503/A706	A706	AACCCCTC	R503	AGACGCAC
SF-105	Br_SF-105	R504/R736	R736	TCACGTCG	R504	AGCACTGT
SF-106	Br_SF-106	R504/R737	R737	TGTGTGTA	R504	AGCACTGT
SF-107	Br_SF-107	R504/A701	A701	ATCACGAC	R504	AGCACTGT
SF-109	Br_SF-109	R504/A702	A702	ACAGTGGT	R504	AGCACTGT
SF-111	Br_SF-111	R504/A703	A703	CAGATCCA	R504	AGCACTGT
SF-113	Br_SF-113	R504/A704	A704	ACAAACGG	R504	AGCACTGT
SF-114	Br_SF-114	R504/A705	A705	ACCCAGCA	R504	AGCACTGT
SF-116	Br_SF-116	R504/A706	A706	AACCCCTC	R504	AGCACTGT
SF-117	Br_SF-117	R505/R736	R736	TCACGTCG	R505	ATCAGACA
SF-118	Br_SF-118	R505/R737	R737	TGTGTGTA	R505	ATCAGACA
SF-120	Br_SF-120	R505/A701	A701	ATCACGAC	R505	ATCAGACA
SF-131	Br_SF-131	R505/A702	A702	ACAGTGGT	R505	ATCAGACA
SF-133	Br_SF-133	R505/A703	A703	CAGATCCA	R505	ATCAGACA
SF-134	Br_SF-134	R505/A704	A704	ACAAACGG	R505	ATCAGACA
SF-135	Br_SF-135	R505/A705	A705	ACCCAGCA	R505	ATCAGACA
SF-136	Br_SF-136	R505/A706	A706	AACCCCTC	R505	ATCAGACA
SF-137	Br_SF-137	R535/R736	R736	TCACGTCG	R535	CAGTAGAC
SF-138	Br_SF-138	R535/R737	R737	TGTGTGTA	R535	CAGTAGAC
SF-139	Br_SF-139	R535/A701	A701	ATCACGAC	R535	CAGTAGAC
SF-140	Br_SF-140	R535/A702	A702	ACAGTGGT	R535	CAGTAGAC
SF-141	Br_SF-141	R535/A703	A703	CAGATCCA	R535	CAGTAGAC
SF-143	Br_SF-143	R535/A704	A704	ACAAACGG	R535	CAGTAGAC
SF-144	Br_SF-144	R535/A705	A705	ACCCAGCA	R535	CAGTAGAC
SF-146	Br_SF-146	R535/A706	A706	AACCCCTC	R535	CAGTAGAC
SF-147	Br_SF-147	R517/R736	R736	TCACGTCG	R517	CGTCTAGT
SF-148	Br_SF-148	R517/R737	R737	TGTGTGTA	R517	CGTCTAGT
SF-149	Br_SF-149	R517/A701	A701	ATCACGAC	R517	CGTCTAGT
SF-150	Br_SF-150	R517/A702	A702	ACAGTGGT	R517	CGTCTAGT
SF-151	Br_SF-151	R517/A703	A703	CAGATCCA	R517	CGTCTAGT
SF-152	Br_SF-152	R517/A704	A704	ACAAACGG	R517	CGTCTAGT
SF-154	Br_SF-154	R517/A705	A705	ACCCAGCA	R517	CGTCTAGT
SF-155	Br_SF-155	R517/A706	A706	AACCCCTC	R517	CGTCTAGT
SF-159	Br_SF-159	R524/R736	R736	TCACGTCG	R524	TAGAGACG
SF-160	Br_SF-160	R524/R737	R737	TGTGTGTA	R524	TAGAGACG
SF-161	Br_SF-161	R524/A701	A701	ATCACGAC	R524	TAGAGACG
SF-162	Br_SF-162	R524/A702	A702	ACAGTGGT	R524	TAGAGACG
SF-163	Br_SF-163	R524/A703	A703	CAGATCCA	R524	TAGAGACG
SF-164	Br_SF-164	R524/A704	A704	ACAAACGG	R524	TAGAGACG
SF-165	Br_SF-165	R524/A705	A705	ACCCAGCA	R524	TAGAGACG
SF-166	Br_SF-166	R524/A706	A706	AACCCCTC	R524	TAGAGACG
SF-168	Br_SF-168	R525/R736	R736	TCACGTCG	R525	TCGTCGCT
SF-169	Br_SF-169	R525/R737	R737	TGTGTGTA	R525	TCGTCGCT
F8920-1	Br_F8920-1	R525/A701	A701	ATCACGAC	R525	TCGTCGCT
F8920-2	Br_F8920-2	R525/A702	A702	ACAGTGGT	R525	TCGTCGCT
F8920-3	Br_F8920-3	R525/A703	A703	CAGATCCA	R525	TCGTCGCT
SupCR-1	Br_SupCR-1	R525/A704	A704	ACAAACGG	R525	TCGTCGCT
SupCR-2	Br_SupCR-2	R525/A705	A705	ACCCAGCA	R525	TCGTCGCT
SupCR-3	Br_SupCR-3	R525/A706	A706	AACCCCTC	R525	TCGTCGCT
