# Supplementary material for: Mapping of a novel clubroot resistance QTL using ddRAD-seq in Chinese cabbage (Brassica rapa L.)
Source: BMC Plant Biol. 2019 Jan 8;19:13. doi: 10.1186/s12870-018-1615-8 (PMC6325862; doi:10.1186/s12870-018-1615-8)
Supplement: Supplementary file 3 — Haplotype variation between clubroot-resistant and -susceptible members of the F2 population obtained through ddRAD-seq. (XLSX 24 kb) [file 12870_2018_1615_MOESM3_ESM.xlsx]

## Sheet: CRs locus
Chr.	Gene id	Start	End	Strand	Ath.id	Description
A08	Bra021081	10002315	10004370	-	AT4G16765	oxidoreductase%2C 2OG-Fe(II) oxygenase family protein
A08	Bra021080	10009152	10010444	-	AT4G16790	hydroxyproline-rich glycoprotein family protein
A08	Bra021079	10014420	10018771	-	AT4G16800	enoyl-CoA hydratase%2C putative
A08	Bra021078	10023151	10025621	-	AT4G16845	VRN2 (REDUCED VERNALIZATION RESPONSE 2)%3B transcription factor
A08	Bra021077	10027320	10028899	+	AT4G16830	nuclear RNA-binding protein (RGGA)
A08	Bra021076	10030182	10030478	+	AT2G35658	unknown protein%3B BEST Arabidopsis thaliana protein match is: unknown protein (TAIR:AT2G35658.3)%3B Has 30201 Blast hits to 17322 proteins in 780 species: Archae - 12%3B Bacteria - 1396%3B Metazoa - 17338%3B Fungi - 3422%3B Plants - 5037%3B Viruses - 0%3B Other Eu /.../es - 2996 (source: NCBI BLink). [Source:TAIR%3BAcc:AT4G16840](projected from arabidopsis_thaliana%2CAT4G16840)
A08	Bra021075	10032234	10034327	-	AT5G51630	disease resistance protein (TIR-NBS-LRR class)%2C putative
A08	Bra021074	10036981	10037373	+
A08	Bra021073	10041515	10045987	+	AT4G34440	protein kinase family protein
A08	Bra021072	10052026	10052757	-	AT4G17060	unknown protein
A08	Bra021071	10053174	10054233	-	AT4G17070	peptidyl-prolyl cis-trans isomerase
A08	Bra021070	10057625	10058322	-
A08	Bra021069	10062477	10064597	+	AT4G17080	FUNCTIONS IN: molecular_function unknown%3B INVOLVED IN: biological_process unknown%3B LOCATED IN: cellular_component unknown%3B EXPRESSED IN: 22 plant structures%3B EXPRESSED DURING: 13 growth stages%3B CONTAINS InterPro DOMAIN/s: MORN motif (InterPro:IPR003409)%3B BEST Arabidopsis thaliana protein match is: MORN (Membrane Occupation and Recognition Nexus) repeat-containing protein /phosphatidyl…
A08	Bra021068	10065431	10065691	+	AT4G17085	unknown protein
A08	Bra021067	10071092	10093602	-	AT4G17140	FUNCTIONS IN: molecular_function unknown%3B INVOLVED IN: biological_process unknown%3B EXPRESSED IN: 23 plant structures%3B EXPRESSED DURING: 13 growth stages%3B CONTAINS InterPro DOMAIN/s: Pleckstrin homology (InterPro:IPR001849)%3B BEST Arabidopsis thaliana protein match is: phosphoinositide binding (TAIR:AT1G48090.2).
A08	Bra021066	10102617	10105389	+	AT4G17150	unknown protein
A08	Bra021065	10105714	10106862	-	AT4G17170	RABB1C (ARABIDOPSIS RAB GTPASE HOMOLOG B1C)%3B GTP binding / GTPase
A08	Bra021064	10113314	10114953	-	AT4G17210	myosin heavy chain-related
A08	Bra021063	10115987	10117579	-	AT4G17230	SCL13 (Scarecrow-like 13)%3B transcription factor
A08	Bra021062	10125626	10127119	+	AT5G47620	heterogeneous nuclear ribonucleoprotein%2C putative / hnRNP%2C putative
A08	Bra021061	10127927	10128382	+	AT4G17245	zinc finger (C3HC4-type RING finger) family protein
A08	Bra021060	10129868	10130311	-	AT4G17250	unknown protein
A08	Bra021059	10133499	10136538	+	AT4G17300	NS1%3B asparagine-tRNA ligase
A08	Bra021058	10146672	10150819	+	AT3G42670	CHR38 (CHROMATIN REMODELING 38)%3B ATP binding / DNA binding / helicase/ nucleic acid binding
A08	Bra021057	10152364	10154356	-	AT4G17330	ATG2484-1%3B RNA binding
A08	Bra021056	10164506	10167328	+	AT4G14160	transport protein%2C putative
A08	Bra021055	10169875	10170511	-	AT5G15070	acid phosphatase/ oxidoreductase/ transition metal ion binding
A08	Bra021054	10181381	10185446	+	AT4G17330	ATG2484-1%3B RNA binding
A08	Bra021053	10188690	10192410	-	AT3G43790	ZIFL2 (ZINC INDUCED FACILITATOR-like 2)%3B carbohydrate transmembrane transporter/ sugar:hydrogen symporter
A08	Bra021052	10202736	10208148	+	AT4G17380	MSH4 (MUTS HOMOLOG 4)%3B ATP binding / damaged DNA binding / mismatched DNA binding
A08	Bra021051	10210706	10214752	-	AT4G17483	palmitoyl protein thioesterase family protein
A08	Bra021050	10219655	10220065	+	AT3G30430	F-box family protein
A08	Bra021049	10226387	10227232	-	AT4G17490	ATERF6 (ETHYLENE RESPONSIVE ELEMENT BINDING FACTOR 6)%3B DNA binding / transcription factor
A08	Bra021048	10233533	10234297	+	AT4G17500	ATERF-1 (ETHYLENE RESPONSIVE ELEMENT BINDING FACTOR 1)%3B DNA binding / transcription activator/ transcription factor
A08	Bra021047	10235488	10236033	+	AT4G17500	ATERF-1 (ETHYLENE RESPONSIVE ELEMENT BINDING FACTOR 1)%3B DNA binding / transcription activator/ transcription factor
A08	Bra021046	10241629	10242597	+
A08	Bra021045	10246681	10247746	+	AT5G62160	AtZIP12 (ZINC TRANSPORTER 12 PRECURSOR)%3B cation transmembrane transporter/ metal ion transmembrane transporter
A08	Bra021044	10251407	10253283	+	AT4G17520	nuclear RNA-binding protein%2C putative
A08	Bra021043	10256887	10258655	-	AT4G17550	transporter-related
A08	Bra021042	10259885	10261027	+	AT4G17560	ribosomal protein L19 family protein
A08	Bra021041	10262227	10264648	-	AT4G17570	zinc finger (GATA type) family protein
A08	Bra021040	10269724	10271422	+	AT4G17650	aromatic-rich family protein
A08	Bra021039	10279673	10281146	+	AT4G17660	protein kinase%2C putative
A08	Bra021038	10286432	10288742	-	AT4G17695	KAN3 (KANADI 3)%3B DNA binding / transcription factor
A08	Bra021037	10298155	10300755	-
A08	Bra021036	10303760	10306696	-	AT2G32270	ZIP3%3B zinc ion transmembrane transporter
A08	Bra021035	10310069	10313294	-	AT4G17710	HDG4 (HOMEODOMAIN GLABROUS 4)%3B DNA binding / transcription factor
A08	Bra021034	10316726	10318266	+	AT3G42060	myosin heavy chain-related
A08	Bra021033	10321649	10323399	-	AT4G17785	MYB39 (myb domain protein 39)%3B DNA binding / transcription factor
A08	Bra021032	10348803	10349381	+	AT4G17870	FUNCTIONS IN: molecular_function unknown%3B INVOLVED IN: biological_process unknown%3B LOCATED IN: cellular_component unknown%3B EXPRESSED IN: 25 plant structures%3B EXPRESSED DURING: 15 growth stages%3B CONTAINS InterPro DOMAIN/s: Streptomyces cyclase/dehydrase (InterPro:IPR005031)%3B BEST Arabidopsis thaliana protein match is: unknown protein (TAIR:AT5G46790.1)%3B Has 177 Blast hits to 177 prot…
A08	Bra021031	10375979	10378529	+	AT4G17895	UBP20 (UBIQUITIN-SPECIFIC PROTEASE 20)%3B ubiquitin thiolesterase/ ubiquitin-specific protease
A08	Bra021030	10384193	10384654	+
A08	Bra021029	10389749	10391141	+	AT4G17900	zinc-binding family protein
A08	Bra021028	10394415	10395344	+	AT4G17940	binding
A08	Bra021027	10395913	10397488	-	AT4G17950	DNA-binding family protein
A08	Bra021026	10401169	10402741	-	AT4G18040	EIF4E (EUKARYOTIC TRANSLATION INITATION FACTOR 4E)%3B RNA binding / RNA cap binding / protein binding / translation initiation factor
A08	Bra021025	10404013	10405220	+	AT4G18070	unknown protein
A08	Bra021024	10406629	10407635	-	AT1G71400	AtRLP12 (Receptor Like Protein 12)%3B protein binding
A08	Bra021023	10409463	10410279	-	AT4G18100	60S ribosomal protein L32 (RPL32A)
A08	Bra021022	10414869	10418196	+	AT4G18150	unknown protein
A08	Bra021021	10421669	10422523	+	AT5G47110	lil3 protein%2C putative
A08	Bra021020	10426375	10427328	+	AT4G18160	KCO6%3B outward rectifier potassium channel
A08	Bra021019	10439826	10440298	+
A08	Bra021018	10461727	10463060	+	AT4G18210	ATPUP10%3B purine transmembrane transporter
A08	Bra021017	10463978	10468785	+	AT4G18240	ATSS4%3B transferase%2C transferring glycosyl groups
A08	Bra021016	10468868	10469733	-	AT4G18250	receptor serine/threonine kinase%2C putative
A08	Bra021015	10479761	10480174	+	AT4G18280	glycine-rich cell wall protein-related
A08	Bra021014	10480720	10480902	-
A08	Bra021013	10492894	10493214	-
A08	Bra021014	10496479	10500598	+	AT4G18290	KAT2 (POTASSIUM CHANNEL IN ARABIDOPSIS THALIANA 2)%3B cyclic nucleotide binding / inward rectifier potassium channel
A08	Bra021015	10506940	10507278	+	AT4G18395	unknown protein
A08	Bra021016	10516520	10517164	-	AT4G18425	unknown protein
A08	Bra021017	10522816	10523639	-	AT4G18430	AtRABA1e (Arabidopsis Rab GTPase homolog A1e)%3B GTP binding
A08	Bra021008	10534378	10534933	-
A08	Bra021007	10543053	10543292	+	AT4G18510	CLE2 (CLAVATA3/ESR-RELATED)%3B protein binding / receptor binding
A08	Bra021006	10559925	10561389	-
A08	Bra021005	10566859	10569236	+	AT4G18530	unknown protein
A08	Bra021004	10571655	10578102	-	AT4G18540	unknown protein
A08	Bra021003	10584857	10588035	-	AT4G18550	lipase class 3 family protein
A08	Bra021002	10608897	10611970	+	AT4G18570	proline-rich family protein
A08	Bra021001	10614926	10615903	+	AT4G18596	pollen Ole e 1 allergen and extensin family protein
A08	Bra021000	10624888	10625469	+	AT4G18610	LSH9 (LIGHT SENSITIVE HYPOCOTYLS 9)
A08	Bra020999	10637167	10639768	+	AT1G71390	AtRLP11 (Receptor Like Protein 11)%3B protein binding
A08	Bra020998	10661638	10664249	+	AT3G23110	AtRLP37 (Receptor Like Protein 37)%3B kinase/ protein binding
A08	Bra020997	10670485	10671348	+	AT4G18690	unknown protein
A08	Bra020996	10678920	10680386	-	AT4G18700	CIPK12 (CBL-INTERACTING PROTEIN KINASE 12)%3B ATP binding / kinase/ protein kinase/ protein serine/threonine kinase
A08	Bra020995	10687644	10688347	-	AT1G05180	AXR1 (AUXIN RESISTANT 1)%3B small protein activating enzyme
A08	Bra020994	10695108	10697267	+	AT4G18710	BIN2 (BRASSINOSTEROID-INSENSITIVE 2)%3B glycogen synthase kinase 3/ kinase/ protein kinase
A08	Bra020993	10702419	10703714	-	AT4G18760	AtRLP51 (Receptor Like Protein 51)%3B protein binding
A08	Bra020992	10711892	10713420	+	AT4G18770	MYB98 (myb domain protein 98)%3B DNA binding / transcription factor
A08	Bra020991	10714486	10715691	-	AT3G49510	F-box family protein
A08	Bra020990	10720594	10720860	+
A08	Bra020989	10736145	10737110	+	AT4G18830	OFP5 (ARABIDOPSIS THALIANA OVATE FAMILY PROTEIN 5)
A08	Bra020988	10737661	10738799	-	AT4G18880	AT-HSFA4A%3B DNA binding / transcription factor
A08	Bra020987	10741742	10741906	+
A08	Bra020986	10752393	10752851	+	AT4G18890	brassinosteroid signalling positive regulator-related
A08	Bra020985	10755102	10757852	+	AT4G18900	transducin family protein / WD-40 repeat family protein
A08	Bra020984	10758318	10760945	+	AT4G18905	transducin family protein / WD-40 repeat family protein
A08	Bra020983	10771907	10774363	+	AT4G18940	cyclic phosphodiesterase%2C putative
A08	Bra020982	10779098	10781646	+	AT4G18950	ankyrin protein kinase%2C putative
A08	Bra020981	10790825	10791157	+	AT4G18980	unknown protein
A08	Bra020980	10793915	10795663	-	AT4G19006	26S proteasome regulatory subunit%2C putative (RPN9)
A08	Bra020979	10798122	10800296	+	AT1G71400	AtRLP12 (Receptor Like Protein 12)%3B protein binding
A08	Bra020978	10807554	10808369	+	AT4G19100	unknown protein
A08	Bra020977	10808795	10811393	-	AT4G19110	protein kinase%2C putative
A08	Bra020976	10820079	10821364	+	AT5G23840	MD-2-related lipid recognition domain-containing protein / ML domain-containing protein
A08	Bra020975	10822290	10824729	-	AT4G19120	ERD3 (early-responsive to dehydration 3)
A08	Bra020974	10833796	10834380	-	AT3G56370	leucine-rich repeat transmembrane protein kinase%2C putative
A08	Bra020973	10840987	10841485	-	AT4G19150	ankyrin repeat family protein
A08	Bra020972	10848355	10849780	+
A08	Bra020971	10868433	10870480	+	AT4G19160	unknown protein
A08	Bra020970	10875497	10877277	+	AT4G19170	NCED4 (NINE-CIS-EPOXYCAROTENOID DIOXYGENASE 4)
A08	Bra020969	10884490	10886629	-	AT4G19185	integral membrane family protein
A08	Bra020968	10887232	10889172	+	AT4G19191	FUNCTIONS IN: molecular_function unknown%3B INVOLVED IN: biological_process unknown%3B LOCATED IN: mitochondrion%3B EXPRESSED IN: 13 plant structures%3B EXPRESSED DURING: 10 growth stages%3B CONTAINS InterPro DOMAIN/s: Pentatricopeptide repeat (InterPro:IPR002885)%3B BEST Arabidopsis thaliana protein match is: CRR22 (CHLORORESPIRATORY REDUCTION22)%3B endonuclease (TAIR:AT1G11290.1)%3B Has 16668 B…
A08	Bra020967	10890388	10891190	+
A08	Bra020966	10893369	10896111	+	AT4G19210	ATRLI2%3B transporter
A08	Bra020965	10908752	10909456	+	AT4G19360	unknown protein
A08	Bra020964	10925011	10926547	+	AT3G08690	UBC11 (UBIQUITIN-CONJUGATING ENZYME 11)%3B ubiquitin-protein ligase
A08	Bra020963	10928541	10931255	-	AT4G19410	pectinacetylesterase%2C putative
A08	Bra020962	10943304	10945931	-	AT4G19420	pectinacetylesterase family protein
A08	Bra020961	10968471	10974077	+	AT4G19450	nodulin-related
A08	Bra020960	10978720	10980242	+	AT4G19540	INDL (IND1(IRON-SULFUR PROTEIN REQUIRED FOR NADH DEHYDROGENASE)-LIKE)
A08	Bra020959 (Crr1b)	10980458	10981906	-	AT4G19550	transcription regulator/ zinc ion binding
A08	Bra020958	10985386	10985694	+	AT5G37440	DNAJ heat shock N-terminal domain-containing protein
A08	Bra020957	10986371	10986991	+	AT5G37440	DNAJ heat shock N-terminal domain-containing protein
A08	Bra020956	10989522	10990571	+	AT4G19590	DNAJ heat shock N-terminal domain-containing protein
A08	Bra020955	10992001	10992849	+	AT5G53150	heat shock protein binding / unfolded protein binding
A08	Bra020954	10999895	11002557	+	AT4G19600	CYCT1%3B4%3B cyclin-dependent protein kinase
A08	Bra020953	11003166	11006073	-	AT4G20200	terpene synthase/cyclase family protein
A08	Bra020952	11009796	11012362	-	AT4G19645	FUNCTIONS IN: molecular_function unknown%3B INVOLVED IN: biological_process unknown%3B LOCATED IN: integral to membrane%3B CONTAINS InterPro DOMAIN/s: TRAM%2C LAG1 and CLN8 homology (InterPro:IPR006634)%3B BEST Arabidopsis thaliana protein match is: unknown protein (TAIR:AT1G31300.2)%3B Has 401 Blast hits to 401 proteins in 98 species: Archae - 0%3B Bacteria - 0%3B Metazoa - 186%3B Fungi - 102%3B…
A08	Bra020951	11019797	11021529	-	AT4G19810	glycosyl hydrolase family 18 protein
A08	Bra020950	11023254	11024713	-	AT4G19830	immunophilin / FKBP-type peptidyl-prolyl cis-trans isomerase family protein
A08	Bra020949	11026544	11027718	+	AT4G19840	ATPP2-A1%3B carbohydrate binding
A08	Bra020948	11033438	11034646	-	AT4G19870	kelch repeat-containing F-box family protein
A08	Bra020947	11037279	11038555	-	AT4G35120	kelch repeat-containing F-box family protein
A08	Bra020946	11042150	11044336	-	AT4G19900	glycosyl transferase-related
A08	Bra020945	11051000	11052190	+	AT4G19940	F-box family protein
A08	Bra020942	11054644	11055834	+	AT4G19940	F-box family protein
A08	Bra020941	11059343	11060420	-
A08	Bra020940	11067245	11070509	+	AT4G19960	potassium ion transmembrane transporter
A08	Bra020939	11073192	11073911	+	AT4G27270	quinone reductase family protein
A08	Bra020938	11076140	11086868	-	AT4G20040	FUNCTIONS IN: molecular_function unknown%3B INVOLVED IN: biological_process unknown%3B LOCATED IN: endomembrane system%3B CONTAINS InterPro DOMAIN/s: Pectin lyase fold/virulence factor (InterPro:IPR011050)%2C Parallel beta-helix repeat (InterPro:IPR006626)%3B BEST Arabidopsis thaliana protein match is: QRT3 (QUARTET 3)%3B polygalacturonase (TAIR:AT4G20050.2)%3B Has 90 Blast hits to 90 proteins in…
A08	Bra020937	11091110	11091932	+
A08	Bra020936	11092773	11093342	-	AT5G11250	disease resistance protein (TIR-NBS-LRR class)%2C putative
A08	Bra020935	11104884	11112843	+	AT4G20130	PTAC14 (PLASTID TRANSCRIPTIONALLY ACTIVE14)
A08	Bra020934	11113975	11114372	-	AT4G20150	unknown protein
A08	Bra020933	11117840	11119671	+	AT4G20170	unknown protein
A08	Bra020932	11123648	11124811	-	AT4G20190	unknown protein
A08	Bra020931	11129092	11134192	+
A08	Bra020930	11139363	11139923	+
A08	Bra020929	11141479	11142962	-
A08	Bra020928	11148848	11151823	+	AT4G20270	BAM3 (BARELY ANY MERISTEM 3)%3B ATP binding / protein binding / protein kinase/ protein serine/threonine kinase
A08	Bra020927	11152948	11162394	+	AT4G20300	unknown protein
A08	Bra020926	11163488	11164906	+	AT4G20360	ATRABE1B (ARABIDOPSIS RAB GTPASE HOMOLOG E1B)%3B GTP binding / GTPase/ translation elongation factor
A08	Bra020925	11165987	11168075	-	AT5G44560	VPS2.2
A08	Bra020924	11169644	11170294	+	AT4G20380	zinc finger protein (LSD1)
A08	Bra020923	11173998	11174627	+	AT5G27944	sequence-specific DNA binding / transcription factor
A08	Bra020922	11188586	11189081	+	AT1G66020	terpene synthase/cyclase family protein
A08	Bra020921	11195908	11197868	+	AT4G20200	terpene synthase/cyclase family protein
A08	Bra020920	11202502	11202903	+	AT4G20420	tapetum-specific protein-related
A08	Bra020919	11203869	11204624	-	AT4G20440	smB (small nuclear ribonucleoprotein associated protein B)
A08	Bra020918	11205346	11211166	-	AT4G20450	leucine-rich repeat protein kinase%2C putative
A08	Bra020917	11217837	11219673	-	AT4G20460	NAD-dependent epimerase/dehydratase family protein
A08	Bra020916	11222227	11222781	-	AT4G20780	calcium-binding protein%2C putative
A08	Bra020915	11234585	11236180	+	AT4G20830	FAD-binding domain-containing protein
A08	Bra020914	11244978	11246072	-	AT4G20880	ethylene-responsive nuclear protein / ethylene-regulated nuclear protein (ERT2)
A08	Bra020913	11249185	11252534	+	AT4G12770	heat shock protein binding
A08	Bra020912	11255469	11257557	+	AT4G20890	TUB9%3B GTP binding / GTPase/ structural molecule
A08	Bra020911	11268334	11274315	+	AT4G21710	NRPB2%3B DNA binding / DNA-directed RNA polymerase
A08	Bra020910	11276439	11277029	-	AT4G21050	Dof-type zinc finger domain-containing protein
A08	Bra020909	11280044	11282048	-	AT4G21690	GA3OX3 (GIBBERELLIN 3-OXIDASE 3)%3B iron ion binding / oxidoreductase
A08	Bra020908	11282376	11284027	-	AT5G14940	proton-dependent oligopeptide transport (POT) family protein
A08	Bra020907	11289618	11291542	+	AT1G18030	protein phosphatase 2C%2C putative / PP2C%2C putative
A08	Bra020906	11294516	11294722	+	AT4G21680	proton-dependent oligopeptide transport (POT) family protein
A08	Bra020905	11295465	11299279	-	AT4G21670	CPL1 (C-TERMINAL DOMAIN PHOSPHATASE-LIKE 1)%3B double-stranded RNA binding / nucleotide phosphatase
A08	Bra020904	11306070	11310562	+	AT4G21660	proline-rich spliceosome-associated (PSP) family protein
A08	Bra020903	11311336	11311731	-	AT4G21620	glycine-rich protein
A08	Bra020902	11316362	11317503	-	AT4G21610	LOL2 (LSD ONE LIKE 2)%3B transcription factor
A08	Bra020901	11318170	11319309	-	AT1G11270	F-box family protein
A08	Bra020900	11324216	11326220	-	AT4G21590	ENDO3 (endonuclease 3)%3B T/G mismatch-specific endonuclease/ endonuclease/ nucleic acid binding / single-stranded DNA specific endodeoxyribonuclease
A08	Bra020899	11337522	11339812	-	AT4G21590	ENDO3 (endonuclease 3)%3B T/G mismatch-specific endonuclease/ endonuclease/ nucleic acid binding / single-stranded DNA specific endodeoxyribonuclease
A08	Bra020898	11341260	11342400	+	AT4G21570	unknown protein
A08	Bra020897	11345258	11345584	-
A08	Bra020896	11348969	11349598	+	AT4G21560	VPS28-1 (VACUOLAR PROTEIN SORTING-ASSOCIATED PROTEIN 28 HOMOLOG 1)%3B transporter
A08	Bra020895	11350117	11352640	-	AT4G21540	SPHK1 (SPHINGOSINE KINASE 1)%3B D-erythro-sphingosine kinase/ diacylglycerol kinase/ sphinganine kinase
A08	Bra020894	11355262	11357259	-	AT4G21450	vesicle-associated membrane family protein / VAMP family protein
A08	Bra020893	11372192	11372921	+
A08	Bra020892	11379070	11380286	+	AT4G21440	ATMYB102 (ARABIDOPSIS MYB-LIKE 102)%3B DNA binding / transcription factor
A08	Bra020891	11388403	11389683	+	AT4G21410	protein kinase family protein
A08	Bra020890	11411249	11415849	-	AT4G21200	GA2OX8 (GIBBERELLIN 2-OXIDASE 8)%3B gibberellin 2-beta-dioxygenase
A08	Bra020889	11416741	11417063	-
A08	Bra020888	11433064	11433754	-	AT4G21192	FUNCTIONS IN: molecular_function unknown%3B INVOLVED IN: biological_process unknown%3B LOCATED IN: cellular_component unknown%3B CONTAINS InterPro DOMAIN/s: Cytochrome c oxidase biogenesis protein Cmc1-like (InterPro:IPR013892)%3B Has 111 Blast hits to 111 proteins in 53 species: Archae - 0%3B Bacteria - 0%3B Metazoa - 71%3B Fungi - 29%3B Plants - 9%3B Viruses - 0%3B Other Eukaryotes - 2 (source:…
A08	Bra020887	11442265	11445887	-	AT4G21120	AAT1 (AMINO ACID TRANSPORTER 1)%3B L-glutamate transmembrane transporter/ L-lysine transmembrane transporter/ arginine transmembrane transporter/ cationic amino acid transmembrane transporter
A08	Bra020886	11449327	11450365	-	AT4G21110	G10 family protein
A08	Bra020885	11451158	11451627	-	AT4G21105	cytochrome-c oxidase/ electron carrier
A08	Bra020884	11452382	11461794	+	AT4G21100	DDB1B (Damaged DNA Binding Protein 1 B)%3B damaged DNA binding / protein binding
A08	Bra020883	11465636	11469894	-	AT4G21070	ATBRCA1%3B ubiquitin-protein ligase
A08	Bra020882	11470356	11471155	+
A08	Bra020881	11472036	11472872	-	AT4G21050	Dof-type zinc finger domain-containing protein
A08	Bra020880	11477306	11477539	-	AT4G21050	Dof-type zinc finger domain-containing protein
A08	Bra020879	11485541	11486197	-	AT4G21020	late embryogenesis abundant domain-containing protein / LEA domain-containing protein
A08	Bra020878	11494153	11495095	-	AT4G20970	basic helix-loop-helix (bHLH) family protein
A08	Bra020877	11497977	11499746	-	AT4G20960	cytidine/deoxycytidylate deaminase family protein
A08	Bra020876	11501441	11505187	-	AT4G20940	leucine-rich repeat family protein
A08	Bra020875	11506741	11508849	+	AT4G20930	3-hydroxyisobutyrate dehydrogenase%2C putative
A08	Bra020873	11509920	11518175	-	AT4G21710	NRPB2%3B DNA binding / DNA-directed RNA polymerase
